# Supplementary material for: Empagliflozin Alleviates Carfilzomib-Induced Cardiotoxicity in Mice by Modulating Oxidative Stress, Inflammatory Response, Endoplasmic Reticulum Stress, and Autophagy
Source: Antioxidants (Basel). 2024 May 30;13(6):671. doi: 10.3390/antiox13060671 (PMC11200801; doi:10.3390/antiox13060671)
Supplement: Supplementary file 1 [file antioxidants-13-00671-s001.zip]

Archive with 1 entries (1 files):
- antioxidants-3003784-supplementary.pdf
